# Supplementary material for: Non-invasive single-cell morphometry in living bacterial biofilms
Source: Nat Commun. 2020 Dec 1;11:6151. doi: 10.1038/s41467-020-19866-8 (PMC7708432; doi:10.1038/s41467-020-19866-8)
Supplement: Supplementary file 6 — Source Data [file 41467_2020_19866_MOESM6_ESM.zip]

Archive with 80 entries (65 files):
- source_data/
- source_data/.DS_Store
- source_data/Figure_2/
- source_data/Figure_2/Figure2_acc_combined_0722.mat
- source_data/Figure_4/
- source_data/Figure_4/frame10Final_rawData.mat
- source_data/Figure_4/frame12Final_rawData.mat
- source_data/Figure_4/frame20Final_rawData.mat
- source_data/Figure_5d/
- source_data/Figure_5d/myxo3D_rawData.mat
- source_data/Figure_6/
- source_data/Figure_6/panela/
- source_data/Figure_6/panela/mixShape_table_density.csv
- source_data/Figure_6/panela/rawdata_figure6a.xlsx
- source_data/Figure_6/panelb/
- source_data/Figure_6/panelb/mixLabel_density.csv
- source_data/Figure_6/panelb/rawdata_figure6b.xlsx
- source_data/Figure_6/panelc&d/
- source_data/Figure_6/panelc&d/realMixture_rawData.mat
- source_data/Figure_S11/
- source_data/Figure_S11/panel_d/
- source_data/Figure_S11/panel_d/Evaluation_metrics_p50.mat
- source_data/Figure_S11/panel_d/Evaluation_metrics_p55.mat
- source_data/Figure_S11/panel_d/Evaluation_metrics_p60.mat
- source_data/Figure_S11/panel_d/Evaluation_metrics_p65.mat
- source_data/Figure_S11/panel_d/Evaluation_metrics_p70.mat
- source_data/Figure_S11/panel_d/Evaluation_metrics_p75.mat
- source_data/Figure_S11/panel_d/Evaluation_metrics_p80.mat
- source_data/Figure_S11/panel_d/Evaluation_metrics_p85.mat
- source_data/Figure_S11/panel_d/Evaluation_metrics_p90.mat
- source_data/Figure_S11/panel_d/Evaluation_metrics_p91.mat
- source_data/Figure_S11/panel_d/Evaluation_metrics_p92.mat
- source_data/Figure_S11/panel_d/Evaluation_metrics_p93.mat
- source_data/Figure_S11/panel_d/Evaluation_metrics_p94.mat
- source_data/Figure_S11/panel_d/Evaluation_metrics_p95.mat
- source_data/Figure_S11/panel_d/Evaluation_metrics_p96.mat
- source_data/Figure_S11/panel_d/Evaluation_metrics_p97.mat
- source_data/Figure_S11/panel_d/Evaluation_metrics_p98.mat
- source_data/Figure_S11/panel_d/Evaluation_metrics_p99.mat
- source_data/Figure_S11/panel_e/
- source_data/Figure_S11/panel_e/Evaluation_metrics_p50.mat
- source_data/Figure_S11/panel_e/Evaluation_metrics_p55.mat
- source_data/Figure_S11/panel_e/Evaluation_metrics_p60.mat
- source_data/Figure_S11/panel_e/Evaluation_metrics_p65.mat
- source_data/Figure_S11/panel_e/Evaluation_metrics_p70.mat
- source_data/Figure_S11/panel_e/Evaluation_metrics_p75.mat
- source_data/Figure_S11/panel_e/Evaluation_metrics_p80.mat
- source_data/Figure_S11/panel_e/Evaluation_metrics_p85.mat
- source_data/Figure_S11/panel_e/Evaluation_metrics_p86.mat
- source_data/Figure_S11/panel_e/Evaluation_metrics_p87.mat
- source_data/Figure_S11/panel_e/Evaluation_metrics_p88.mat
- source_data/Figure_S11/panel_e/Evaluation_metrics_p89.mat
- source_data/Figure_S11/panel_e/Evaluation_metrics_p90.mat
- source_data/Figure_S11/panel_e/Evaluation_metrics_p91.mat
- source_data/Figure_S11/panel_e/Evaluation_metrics_p92.mat
- source_data/Figure_S11/panel_e/Evaluation_metrics_p93.mat
- source_data/Figure_S11/panel_e/Evaluation_metrics_p94.mat
- source_data/Figure_S11/panel_e/Evaluation_metrics_p95.mat
- source_data/Figure_S11/panel_e/Evaluation_metrics_p96.mat
- source_data/Figure_S11/panel_e/Evaluation_metrics_p97.mat
- source_data/Figure_S11/panel_e/Evaluation_metrics_p98.mat
- source_data/Figure_S11/panel_e/Evaluation_metrics_p99.mat
- source_data/Figure_S13/
- source_data/Figure_S13/RawData for figure SI5.xlsx
- source_data/Figure_S2/
- source_data/Figure_S2/Lcuts_SBR2000_DR1.mat
- source_data/Figure_S2/Lcuts_SBR500_DR1.mat
- source_data/Figure_S2/Lcuts_SBR8000_p96.mat
- source_data/Figure_S2/Unet_2000_1.mat
- source_data/Figure_S2/Unet_500_1.mat
- source_data/Figure_S2/Unet_8000_p96.mat
- source_data/Figure_S3/
- source_data/Figure_S3/accuracy_cellIlastik.mat
- source_data/Figure_S3/accuracy_cellProfiler.mat
- source_data/Figure_S3/accuracy_CNN.mat
- source_data/Figure_S3/accuracy_Lcuts.mat
- source_data/Figure_S5i/
- source_data/Figure_S5i/researcher1.mat
- source_data/Figure_S5i/researcher2.mat
- source_data/Figure_S5i/researcher3.mat
