# Supplementary material for: Non-invasive single-cell morphometry in living bacterial biofilms
Source: Nat Commun. 2020 Dec 1;11:6151. doi: 10.1038/s41467-020-19866-8 (PMC7708432; doi:10.1038/s41467-020-19866-8)
Supplement: Supplementary file 6 — Source Data [file 41467_2020_19866_MOESM6_ESM.zip › source_data/Figure_6/panela/mixShape_table_density.csv]

file names	mean10LocalDensity	maxLocalDensity
1_rod_percent_0.1_197_wholeexp_rod_Label_combined.tif	32.2354126	34.1003418
1_rod_percent_0.3_197_wholeexp_rod_Label_combined.tif	42.58270264	43.37463379
1_rod_percent_0.5_197_wholeexp_rod_Label_combined.tif	54.04052734	56.74438477
1_rod_percent_0.7_197_wholeexp_rod_Label_combined.tif	59.3347168	60.47973633
1_rod_percent_0.9_197_wholeexp_rod_Label_combined.tif	66.70013428	67.41333008
2_rod_percent_0.1_269_wholeexp_rod_Label_combined.tif	33.38195801	34.95788574
2_rod_percent_0.3_269_wholeexp_rod_Label_combined.tif	43.44818115	45.66040039
2_rod_percent_0.5_269_wholeexp_rod_Label_combined.tif	49.2098999	49.69787598
2_rod_percent_0.7_269_wholeexp_rod_Label_combined.tif	56.9921875	58.71582031
2_rod_percent_0.9_269_wholeexp_rod_Label_combined.tif	64.43786621	65.84777832
3_rod_percent_0.1_320_wholeexp_rod_Label_combined.tif	27.30773926	29.40368652
3_rod_percent_0.3_320_wholeexp_rod_Label_combined.tif	38.83880615	39.57519531
3_rod_percent_0.5_320_wholeexp_rod_Label_combined.tif	50.62225342	52.73132324
3_rod_percent_0.7_320_wholeexp_rod_Label_combined.tif	59.69818115	61.65771484
3_rod_percent_0.9_320_wholeexp_rod_Label_combined.tif	67.52716064	68.57910156
4_rod_percent_0.1_323_wholeexp_rod_Label_combined.tif	38.35174561	39.55993652
4_rod_percent_0.3_323_wholeexp_rod_Label_combined.tif	43.47412109	46.05407715
4_rod_percent_0.5_323_wholeexp_rod_Label_combined.tif	50.6729126	51.68151855
4_rod_percent_0.7_323_wholeexp_rod_Label_combined.tif	58.25775146	59.44519043
4_rod_percent_0.9_323_wholeexp_rod_Label_combined.tif	65.70709229	66.69006348
5_rod_percent_0.1_323_wholeexp_rod_Label_combined.tif	29.57427979	31.80236816
5_rod_percent_0.3_323_wholeexp_rod_Label_combined.tif	39.49401855	41.38793945
5_rod_percent_0.5_323_wholeexp_rod_Label_combined.tif	49.92523193	51.97143555
5_rod_percent_0.7_323_wholeexp_rod_Label_combined.tif	61.15264893	62.59765625
5_rod_percent_0.9_323_wholeexp_rod_Label_combined.tif	68.62884521	69.28710938
6_rod_percent_0.1_360_wholeexp_rod_Label_combined.tif	29.71588135	30.84106445
6_rod_percent_0.3_360_wholeexp_rod_Label_combined.tif	40.70800781	41.54663086
6_rod_percent_0.5_360_wholeexp_rod_Label_combined.tif	51.15081787	52.89611816
6_rod_percent_0.7_360_wholeexp_rod_Label_combined.tif	60.44158936	63.10119629
6_rod_percent_0.9_360_wholeexp_rod_Label_combined.tif	68.10455322	68.9666748
7_rod_percent_0.1_332_wholeexp_rod_Label_combined.tif	28.41308594	29.47387695								50%
7_rod_percent_0.3_332_wholeexp_rod_Label_combined.tif	41.75384521	43.38378906									54.04052734
7_rod_percent_0.5_332_wholeexp_rod_Label_combined.tif	49.7177124	50.48522949									49.2098999
7_rod_percent_0.7_332_wholeexp_rod_Label_combined.tif	58.82293701	60.49194336									50.62225342
7_rod_percent_0.9_332_wholeexp_rod_Label_combined.tif	66.4743042	68.75915527									50.6729126
8_rod_percent_0.1_395_wholeexp_rod_Label_combined.tif	30.54077148	31.68334961									49.92523193
8_rod_percent_0.3_395_wholeexp_rod_Label_combined.tif	39.45159912	41.05529785									51.15081787
8_rod_percent_0.5_395_wholeexp_rod_Label_combined.tif	50.41229248	51.95007324									49.7177124
8_rod_percent_0.7_395_wholeexp_rod_Label_combined.tif	63.9755249	65.67687988									50.41229248
8_rod_percent_0.9_395_wholeexp_rod_Label_combined.tif	72.38037109	73.39477539									56.73431396
9_rod_percent_0.1_345_wholeexp_rod_Label_combined.tif	30.13061523	30.57556152									54.82971191
9_rod_percent_0.3_345_wholeexp_rod_Label_combined.tif	46.87438965	48.10791016								average	51.73156738
9_rod_percent_0.5_345_wholeexp_rod_Label_combined.tif	56.73431396	58.66394043
9_rod_percent_0.7_345_wholeexp_rod_Label_combined.tif	61.70349121	62.6953125
9_rod_percent_0.9_345_wholeexp_rod_Label_combined.tif	69.61608887	70.49560547
10_rod_percent_0.1_320_wholeexp_rod_Label_combined.tif	29.92095947	31.2713623
10_rod_percent_0.3_320_wholeexp_rod_Label_combined.tif	41.46820068	42.51098633
10_rod_percent_0.5_320_wholeexp_rod_Label_combined.tif	54.82971191	59.82971191
