# Supplementary material for: Non-invasive single-cell morphometry in living bacterial biofilms
Source: Nat Commun. 2020 Dec 1;11:6151. doi: 10.1038/s41467-020-19866-8 (PMC7708432; doi:10.1038/s41467-020-19866-8)
Supplement: Supplementary file 6 — Source Data [file 41467_2020_19866_MOESM6_ESM.zip › source_data/Figure_6/panela/rawdata_figure6a.xlsx]

## Sheet: rod cells CNN
rod percentage	cell counting accuracy
0.1	0.909091
0.3	1
0.5	0.99
0.7	0.9375
0.9	0.904762
0.1	1
0.3	1
0.5	1
0.7	0.994709
0.3	0.969388
0.5	0.951807
0.7	0.97807
0.9	0.943333
0.1	0.909091
0.3	0.989796
0.5	0.981595
0.9	0.933775
0.1	1
0.3	1
0.5	0.981818
0.7	0.948718
0.9	0.925081
0.1	1
0.3	0.990826
0.7	0.917603
0.9	0.881356
0.1	0.828571
0.5	0.970414
0.7	0.922764
0.9	0.889571
0.1	0.97561
0.3	0.95935
0.5	0.960784
0.7	0.908784
0.9	0.835821
0.1	0.918919
0.3	0.943925
0.5	0.938547
0.7	0.925197
0.9	0.876833
0.1	1
0.3	0.920792
0.5	0.957317
0.7	0.948052
0.9	0.946488

## Sheet: rod cells LCuts
rod_percentage	Cell counting accuracy
0.1	0.952381
0.3	1
0.5	0.99
0.7	0.944056
0.9	0.909574
0.1	1
0.3	1
0.5	1
0.7	0.994709
0.3	0.969388
0.5	0.951807
0.7	0.97807
0.9	0.943333
0.1	0.909091
0.3	0.989796
0.5	0.987654
0.9	0.936877
0.1	1
0.3	1
0.5	0.981818
0.7	0.95279
0.9	0.925081
0.1	1
0.3	0.990826
0.7	0.921053
0.9	0.886364
0.1	0.852941
0.5	0.970414
0.7	0.922764
0.9	0.892308
0.1	0.97561
0.3	0.967213
0.5	0.965517
0.7	0.908784
0.9	0.844221
0.1	0.918919
0.3	0.95283
0.5	0.94382
0.7	0.928854
0.9	0.879412
0.1	1
0.3	0.920792
0.5	0.957317
0.7	0.948052
0.9	0.946488

## Sheet: spherical cells CNN
rod_percentage	Cell counting accuracy
0.1	0.865922
0.3	0.978261
0.5	0.949495
0.7	0.933333
0.9	0.9
0.1	0.934156
0.3	0.957895
0.5	0.977612
0.7	0.939759
0.3	0.950893
0.5	0.98125
0.7	0.969072
0.9	0.96875
0.1	0.931973
0.3	0.982301
0.5	0.975155
0.9	0.939394
0.1	0.928328
0.3	0.982301
0.5	0.962733
0.7	0.989691
0.9	1
0.1	0.908537
0.3	0.98419
0.7	0.954128
0.9	1
0.1	0.933555
0.5	0.957831
0.7	0.98
0.9	1
0.1	0.854749
0.3	0.935018
0.5	0.939394
0.7	0.949153
0.9	0.923077
0.1	0.878594
0.3	0.942149
0.5	0.97093
0.7	0.971429
0.9	1
0.1	0.941176
0.3	0.959821
0.5	0.944099
0.7	0.979167
0.9	1
