# Supplementary material for: Non-invasive single-cell morphometry in living bacterial biofilms
Source: Nat Commun. 2020 Dec 1;11:6151. doi: 10.1038/s41467-020-19866-8 (PMC7708432; doi:10.1038/s41467-020-19866-8)
Supplement: Supplementary file 6 — Source Data [file 41467_2020_19866_MOESM6_ESM.zip › source_data/Figure_6/panelb/mixLabel_density.csv]

file names	mean10LocalDensity	maxLocalDensity
1_SBR_500_DR_1_197_deconvolvedwholeexp_Label.tif	54.6328735351563	55.157470703125
2_SBR_20000_DR_1_269_deconvolvedwholeexp_Label.tif	53.7063598632813	54.6966552734375
3_SBR_20000_DR_1_320_deconvolvedwholeexp_Label.tif	55.189208984375	55.9661865234375
4_SBR_12000_DR_1_323_deconvolvedwholeexp_Label.tif	56.3742065429688	57.9193115234375
5_SBR_500_DR_1_323_deconvolvedwholeexp_Label.tif	55.21728515625	56.15234375
6_SBR_500_DR_1_360_deconvolvedwholeexp_Label.tif	56.3265991210938	57.1685791015625
7_SBR_500_DR_1_332_deconvolvedwholeexp_Label.tif	57.4581909179688	58.038330078125
8_SBR_12000_DR_1_395_deconvolvedwholeexp_Label.tif	59.63134765625	60.675048828125
9_SBR_500_DR_1_345_deconvolvedwholeexp_Label.tif	59.3487548828125	59.5306396484375
10_SBR_500_DR_1_320_deconvolvedwholeexp_Label.tif	57.5192260742188	58.648681640625
