# Supplementary material for: Non-invasive single-cell morphometry in living bacterial biofilms
Source: Nat Commun. 2020 Dec 1;11:6151. doi: 10.1038/s41467-020-19866-8 (PMC7708432; doi:10.1038/s41467-020-19866-8)
Supplement: Supplementary file 6 — Source Data [file 41467_2020_19866_MOESM6_ESM.zip › source_data/Figure_6/panelb/rawdata_figure6b.xlsx]

## Sheet: Membrane label, CNN
Percentage of membrane-labeld cells	0.1	0.3	0.5	0.7	0.9
Counting accuracy	0.916667	0.926471	0.863248	0.814103	0.902174
	0.810811	0.947368	0.944444	0.968085	0.979339
	0.888889	0.953271	0.934911	0.898734	0.794643
	0.820513	0.953704	0.958333	0.92766	0.88535
	0.944444	0.962963	0.935673	0.908333	0.844512
	0.804348	0.734266	0.889447	0.913534	0.779221
	0.972222	0.936937	0.925714	0.870968	0.744382
	0.897959	0.880282	0.872146	0.833333	0.751174
	0.767442	0.887097	0.883598	0.775	0.762803
	0.861111	0.935185	0.946108	0.934498	0.874598

## Sheet: Membrane label, LCuts
Percentage of membrane-labeld cells	0.1	0.3	0.5	0.7	0.9
Counting accuracy	0.956522	0.954545	0.926606	0.883562	0.937853
	0.882353	0.978723	0.951049	0.978495	0.991667
	0.969697	0.971429	0.957576	0.918103	0.831776
	0.888889	0.962617	0.96988	0.935622	0.911475
	1	0.990476	0.946746	0.92766	0.879365
	0.880952	0.789474	0.926702	0.945525	0.833333
	0.972222	0.954128	0.94186	0.916667	0.791045
	0.93617	0.932836	0.910377	0.882759	0.798005
	0.825	0.909091	0.922652	0.828244	0.825073
	0.885714	0.95283	0.963415	0.942731	0.888889

## Sheet: Membrane&Cytosolic label, CNN
Percentage of membrane-labeld cells	0.1	0.3	0.5	0.7	0.9
Counting accuracy	0.778894	0.797297	0.828283	0.830769	0.724138
	0.836502	0.919355	0.880282	0.965517	0.967742
	0.845912	0.959641	0.981366	1	0.970588
	0.833333	0.818182	0.951515	1	0.942857
	0.817337	0.893617	0.946108	1	0.970588
	0.682171	0.758242	0.893048	0.9375	0.833333
	0.824773	0.877551	1	0.953704	0.733333
	0.745	0.670769	0.795455	0.914729	0.888889
	0.722992	0.801556	0.904494	0.927273	0.891892
	0.935811	0.959641	0.975309	1	0.942857

## Sheet: Membrane&Cytosolic label, LCuts
Percentage of membrane-labeld cells	0.1	0.3	0.5	0.7	0.9
Counting accuracy	0.807292	0.813793	0.845361	0.870968	1
	0.859375	0.95	0.885714	0.965517	0.967742
	0.902685	0.981651	0.981366	1	1
	0.880399	0.857143	0.96319	1	1
	0.859935	0.913043	0.981366	1	1
	0.73743	0.793103	0.938889	1	0.945946
	0.861199	0.914894	1	0.953704	0.916667
	0.78329	0.718954	0.849515	0.929134	0.97561
	0.772189	0.834008	0.936047	0.953271	1
	0.94863	0.972727	0.993711	1	1
