# Supplementary material for: Non-invasive single-cell morphometry in living bacterial biofilms
Source: Nat Commun. 2020 Dec 1;11:6151. doi: 10.1038/s41467-020-19866-8 (PMC7708432; doi:10.1038/s41467-020-19866-8)
Supplement: Supplementary file 6 — Source Data [file 41467_2020_19866_MOESM6_ESM.zip › source_data/Figure_S13/RawData for figure SI5.xlsx]

## Sheet: a
	Cell diameter= 0.4(𝛍𝒎)	0.5	0.6	0.7	0.8	0.9	1	1.1	1.2
Ceil length = 2 (𝛍𝒎)	0.137592	0.191351	0.240326	0.259711	0.28718	0.301814	0.264579	0.275248	0.12234
2.5	0.374569	0.433165	0.463075	0.472487	0.493269	0.495503	0.378056	0.397985	0.347715
3	0.568456	0.615124	0.632908	0.645125	0.666216	0.648683	0.498125	0.515342	0.52151
3.5	0.687755	0.715867	0.728068	0.739139	0.753339	0.731575	0.606675	0.610026	0.644116
4	0.72862	0.747191	0.758713	0.767261	0.780245	0.760423	0.661353	0.663112	0.694648
4.5	0.73546	0.752026	0.763984	0.770405	0.783995	0.764484	0.687527	0.688588	0.714402
5	0.731198	0.747535	0.757166	0.764386	0.779362	0.762269	0.693433	0.694752	0.717588
5.5	0.725979	0.740288	0.749748	0.757601	0.772204	0.757261	0.694275	0.694884	0.715993
6	0.718477	0.730347	0.739639	0.745603	0.760382	0.744938	0.691931	0.691898	0.711352
6.5	0.715129	0.726627	0.733293	0.737868	0.751463	0.737712	0.690308	0.690667	0.70873
7	0.70599	0.716006	0.722663	0.726541	0.738058	0.729189	0.689419	0.690181	0.704612
7.5	0.700304	0.708508	0.714679	0.719498	0.729172	0.7215	0.690175	0.690247	0.701381
8	0.697095	0.701976	0.708965	0.713412	0.72175	0.71669	0.689921	0.689523	0.698863
8.5	0.695041	0.69962	0.706265	0.710331	0.717823	0.712114	0.688441	0.688917	0.697196
9	0.694818	0.698845	0.70527	0.7078	0.714032	0.710461	0.688229	0.688553	0.696217

## Sheet: b
	𝝈T = 0.05	0.1	0.15	0.2	0.25	0.3	0.35	0.4	0.45	0.5	0.55	0.6
𝝈D = 0.1 (𝛍𝒎)	0.750409	0.749498	0.752125	0.756386	0.758669	0.752414	0.753916	0.74909	0.747528	0.748902	0.752608	0.750435
0.2	0.762271	0.778445	0.781276	0.781659	0.782225	0.782896	0.778568	0.779624	0.77714	0.775749	0.7739	0.774672
0.3	0.765041	0.780081	0.785609	0.784816	0.783532	0.781708	0.780565	0.77768	0.776812	0.77508	0.7761	0.775179
0.4	0.76754	0.78118	0.785027	0.782447	0.780991	0.779569	0.778113	0.776553	0.774716	0.7716	0.770708	0.769571
0.5	0.769871	0.778798	0.777176	0.776413	0.774911	0.773835	0.773906	0.771265	0.767043	0.764867	0.762305	0.760937
0.6	0.767989	0.771323	0.771451	0.770192	0.761264	0.761816	0.760723	0.759541	0.754792	0.755519	0.749993	0.746434
0.7	0.762335	0.766888	0.765958	0.762117	0.758721	0.754947	0.752767	0.750649	0.748905	0.747526	0.745336	0.742485
0.8	0.75906	0.765521	0.763764	0.75847	0.757196	0.751387	0.749158	0.746831	0.742901	0.741664	0.73967	0.735771
